# Supplementary material for: The Essential Oil Composition of Trachymene incisa Rudge subsp. incisa Rudge from Australia
Source: Plants (Basel). 2021 Mar 23;10(3):601. doi: 10.3390/plants10030601 (PMC8005043; doi:10.3390/plants10030601)
Supplement: Supplementary file 1 [file plants-10-00601-s001.zip]

Archive with 2 entries (2 files):
- Supplementary-Figure S1.pdf
- Supplementary-Table S1-Peaks-I.pdf
